# Supplementary material for: Rapid Inflammasome Activation Is Attenuated in Post-Myocardial Infarction Monocytes
Source: Front Immunol. 2022 Apr 26;13:857455. doi: 10.3389/fimmu.2022.857455 (PMC9090500; doi:10.3389/fimmu.2022.857455)
Supplement: Supplementary Table 1 — Baseline characteristics of healthy subjects, patients with stable coronary artery disease (CAD) and acute myocardial infarction (AMI) [file Table_1.xlsx]

## Sheet: Blatt1
SupplementaryTable 1. Characteristics of patients and healthy subjects
	Healthy	CAD	ACS	p value HvsCAD	p value HvsACS
Subjects (M)	35 (26)	31 (28)	29 (27)
Age	56.1 ( 7.3 )	61.1 ( 7.6 )*	56.8 ( 9.5 )	0.029	1
BMI	25.3 ( 6.6 )	29.3 ( 4.6 )*	27.4 ( 4 )	0.016	0.427
Heart Frequency	57.8 ( 13.1 )	66.3 ( 11 )*	74.9 ( 13.4 )***	0.017	2e-05
LVEF	59.9 ( 4.3 )	59.1 ( 5.4 )	51.6 ( 11.8 )***	1	0.00022
HbA1c	5.5 ( 0.3 )	6.1 ( 0.7 )*	5.5 ( 1.3 )	0.015	1
Glucose Spontaneous (mmol/l)	6.6 ( 1.8 )	6.2 (1.2)***	5.1 ( 0.5 )***	0.001	2e-05
Total cholesterol (mmol/l)	5.4 ( 0.7 )	4.8 ( 1.5 )	5.3 ( 1.4 )	0.13	1
HDL (mmol/l)	1.8 ( 0.5 )	1.1 ( 0.3 )***	1.1 ( 0.2 )***	4.3e-09	2.6e-09
LDL (mmol/l)	3.2 ( 0.8 )	3 ( 1.4 )	3.6 ( 1.4 )	1	0.54
Triglycerides (mmol/l)	1.2 ( 0.7 )	1.8 ( 1 )***	1.2 ( 0.7 )	0.00012	0.752
Creatinine (micromol/l)	85 ( 11.9 )	82.4 ( 20.5 )	75.3 ( 18.4 )	1	0.087
NT-proBNP (ng/l)	48 ( 39.6 )	250.3 ( 347.7 )*	314.8 ( 386.6 )**	0.021	0.002
Troponin T (microg/l)	0 ( 0 )	0 ( 0 )	0.4 ( 1.6 )	1	0.192
CK (U/l)	151.6 ( 80 )	165.8 ( 203 )	286.7 ( 390.2 )	1	0.116
CK-MB (U/l)	0.7 ( 0.3 )	3.6 ( 2.3 )	2.8 ( 3.4 )	0.066	0.191
CK maximum (STEMI)	NA	NA	2000.5 ( 1792.5 )	Na	Na
Leukocytes (106/microl)	5.3 ( 1.4 )	6.8 ( 1.1 )*	10.1 ( 3.4 )***	0.016	3.3e-13
Erythrocytes (106/microl)	4.8 ( 0.3 )	4.6 ( 0.8 )	4.6 ( 0.4 )	0.479	0.293
Hemoglobin (g/dl)	142.7 ( 9.8 )	151 ( 43.8 )	139.3 ( 13.2 )	0.637	1
Thrombocytes (106/microl)	240.4 ( 61.3 )	226.5 ( 42.2 )	241.4 ( 57.3 )	0.933	1
Hypertension	0	23	18
Diabetes	0	7	4
Obesity	1	15	7
Dyslipidemia	0	26	16
Family History of MI	1	9	11
