# Supplementary material for: Rapid Inflammasome Activation Is Attenuated in Post-Myocardial Infarction Monocytes
Source: Front Immunol. 2022 Apr 26;13:857455. doi: 10.3389/fimmu.2022.857455 (PMC9090500; doi:10.3389/fimmu.2022.857455)
Supplement: Supplementary Table 2 — Key resource table (KRT) containing chemicals, antibodies, primers and kits used within the manuscript. [file Table_2.xlsx]

## Sheet: Blatt1
Supplementary Table 2. Key Resources Table (KRT)
REAGENT or RESOURCE	SOURCE	IDENTIFIER
Antibodies
GBP1	Abcam	Cat#ab131255 RRID:AB_11156111
GBP2	Thermo FisherScientific	Cat# :PA5-35285 RRID:AB_2552595
GBP3	Thermo FisherScientific	Cat #:PA5-22238 RRID:AB_11157029
GBP4	abcam	Cat#ab70058 RRID:AB_1268961
GBP5	abcam	Cat#ab198014
NLRP3	Adipogen	AG-20B-0014 RRID:AB_2490202
NLRC4	Novus Biological	NBP2-15703
NLRP12	Abnova	Cat# PAB19309 RRID:AB_10905127
NAIP	abcam	Cat# ab129079 RRID:AB_11157533
CASP1	biomol (Adipogen)	Cat# AG-20B-0048 RRID:AB_2490257
CASP5	Cell Signalling	46680S
IL18	MBL International	Cat# PM014 RRID:AB_592017
IL18 BPa	R&D Systems	Cat# AF119 RRID:AB_354659
TNFAIP3	abcam	Cat# ab93868 RRID:AB_10562277
IRAKM	R&D Systems	Cat# AF6264 RRID:AB_10641423
Goat anti-Mouse IgG, HRP	Thermo FisherScientific	Cat# 31439 RRID:AB_228292
Donkey anti-rabbit HRP	Thermo FisherScientific	Cat# A16035, RRID:AB_2534709
Donkey anti-sheep HRP	R&D Systems	Cat# HAF016, RRID:AB_562591
CD14APC	Biolegend	Cat#301808
CD16PERCPCY5.5	Biolegend	Cat#302028
CASP4	Cell Signalling	Cat# 4450S RRID:AB_1950386
Cell culture media
RPMI	Gibco	A10491-01
HEPES	Gibco	15630-080
C3H3NaO3 ( Sodium Pyruvate)	Gibco	11360-070
huAB serum	Sigma	H4522-100ml
Glutamine 2mM	Corning	25-005-CI
P/S	Gibco	15140-122
PBS	Sigma	D8537-500
BSA	Serva	11945
MACS buffer (1XPBS + 0.5%BSA)	Gibco + Serva	D8537-500+2.5g BSA
Trypan Blue	Biochrom AG	L6323
Chemicals, Peptides, and Recombinant Proteins
ATP	Sigma	A7699-1G
LPS, ultrapure	SIGMA	L4524
MCC950	Biomol-Adipogen	AG-CR1-3615
Ficol-paque Plus	GE Healthcare	17-1440-03
BD Vacutainer K2 EDTA	BD	BD Ref 367525
RIPA	Santa Cruz	sc-24948A
QIAZOL Lysis Reagent	QIAGEN	1023537
DMSO	Thermo Fisher	D12345
Super Signal West Dura	Thermo Fisher	34075
PVDF membrane	Merc Millipore	ISEQ00010
Beta-Mercapto-ethanol	Sigma	63689
TEMED	Sigma	T9281
Ammonium persulfate	Fisher Scientific	BP179-100
acrylamide/bisacrylamide	Serva	10680
TrisHCl	Roth	188.3
Tween 20	VWR	663684B
milk powder	Roth	T145.2
glycine	Merck	1.04201.1000
SDS	Sigma	L5750-500g
CD14 MACS beads	Milteny biotec	130-050-201
MACS columns	Milteny biotec	130-042-401
Ethanol ultrapure	VWR	20821.3
Na-deoxycholate	Thermo	#89904
Chloroform	APPlichem	A0642,1000
Methanol	Roth	T193.2
Aceton	Roth	9372.1
Commercial Assays
IL1B ELISA	Biolegend	Cat. 437004
IL18ELISA	MBL	Code. 7620
IL18BP ELISA	R&D Systems	DBP180
IL1RA ELISA	R&D Systems	DY280-05
FAM-FLICA CASP1 assay	Immunochemistry Technologies	#98
High Capacity cDNA RT-kit	AB applied biosystem	4368813
miRNeasy Micro Kit (50)	Qiagen	217084
miRNeasy Mini Kit (50)	Qiagen	217004
SYBR Select Master Mix	AB applied biosystem	4472908
LDH Assay	Pierce	88954
Taqman Universal Master Mix II	AB applied biosystem	4440038
GBP1 Taqman Assay	4331182	Hs00977005_m1
GBP2 Taqman Assay	4331182	Hs00894837_m1
GBP3 Taqman Assay	4331182	Hs00544385_m1
GBP4 Taqman Assay	4331182	Hs00925073_m1
GBP5 Taqman Assay	4448892	Hs00369472_m1
RPL28 Taqman Assay	4351368	Hs00357189_g1
NLRC4 Taqman Assay	4351368	Hs00892666_m1
NLRP12 Taqman Assay	4351372	Hs00380030_m1
NLRP6 Taqman Assay	4351370	Hs00373246_m1
IL1R2 Taqman Assay	4331182	Hs01030384_m1
IL1R1 Taqman Assay	4331182	Hs00991010_m1
IL1RN Taqman Assay	4331182	Hs00893626_m1
IL1B Taqman Assay	4331182	Hs00174097_m1
Oligonucleotides
Gene Name	Primer Sequence (fwd)	Primer Sequence (rev)
hIL-18	TGCAGTCTACACAGCTTCGG	ACTGGTTCAGCAGCCATCTT
hIL-18bp	CAGCAGCTAAGCAGTGTCCA	AGGCCACACAGGATAAGCTC
hNLRP1	GCAGTGCTAATGCCCTGGAT	GAGCTTGGTAGAGGAGTGAGG
hNLRP3 (CIAS1)	GAATGCCTTGGGAGACTCAG	ACGTAAGGCCAGAATTCACC
hNAIP (BIRC1)	TGCATCCTTCAGGAACTGGC	ACCGTGTCCTGTTTACCTGT
hCASP1 delta	TTTCCGCAAGGTTCGATTTTCA	GGCATCTGCGCTCTACCATC
hCASP4	CAAGAGAAGCAACGTATGGCA	AGGCAGATGGTCAAACTCTGTA
hRLP28	GCATCTGCAATGGATGGTCG	GTCCGTTGTAGCGGAAGGAA
hTNFAIP3/A20	CCTGCCCAGGAATGCTACAG	CTCGGATTTCAGGCCCACTG
hCASP5	TTCAACACCACATAACGTGTCC	GTCAAGGTTGCTCGTTCTATGG
hBTK	AAAATGGGCAGGAAGGCTAC	ACTCCGAGTCATGTGTTTGG
hP2RX7	GCTTGTCACTCACCAGAGCA	CTCGGATCCAGAGCATGAAT
hIRAKM	CGGCCTGGCAGAGAGACTTT	TTTTCTGTGCCCAGGACCAA
Software and Algorithms
GraphPad Prism 7		https://www.graphpad.com/scientific-software/prism/
Image J	NIH	https://imagej.nih.gov/ij/
Gelanalyzer		www.gelanalyzer.com
UVP VisionWorks™	Analytik Jena
Kaluza	Beckman Coulter	https://www.beckmancoulter.com
Other
Attune II	Thermo Fisher
Tecan Infinite M200	Tecan
Chemostar	INTAS
UVP Imager	Analytik Jena
NanoVue Spektralphotometer	VWR
